# Supplementary material for: Changes in Sarcopenia and Incident Depression in Prospective Cohorts
Source: J Clin Med. 2026 May 22;15(11):4015. doi: 10.3390/jcm15114015 (PMC13257966; doi:10.3390/jcm15114015)
Supplement: Supplementary file 1 [file jcm-15-04015-s001.zip]

Archive with 2 entries (2 files):
- Supplemental Methods.pdf
- Supplementary Tables.xlsx
