# Supplementary material for: Changes in Sarcopenia and Incident Depression in Prospective Cohorts
Source: J Clin Med. 2026 May 22;15(11):4015. doi: 10.3390/jcm15114015 (PMC13257966; doi:10.3390/jcm15114015)
Supplement: Supplementary file 1 [file jcm-15-04015-s001.zip › Supplementary Tables.xlsx]

## Sheet: Sheet1
Supplementary Tables
Table S1A The missing number and rate of covariates for baseline sarcopenia status analyses
Table S1B The missing number and rate of covariates for changes in sarcopenia status analyses
Table S2 Baseline characteristics of participants for changes in sarcopenia status analyses
Table S3 Baseline characteristics of participants for baseline sarcopenia status analyses using non-imputed data
Table S4 Baseline characteristics of participants for changes in sarcopenia status analyses using non-imputed data
Table S5 Association of baseline sarcopenia status with risks of incident depression
Table S6 Subgroup of association of changes in non-sarcopenia group with risks of incident depression
Table S7 Subgroup of association of changes in possible-sarcopenia group with risks of incident depression
Table S8 Subgroup of association of changes in sarcopenia group with risks of incident depression
Table S9 Baseline characteristics of participants for changes in sarcopenia status in sensitivity analyses using data from the third survey
Table S10 Association of changes in sarcopenia status with risks of incident depression in sensitivity analyses using data from the third survey
Table S11 Baseline characteristics of participants for changes in sarcopenia status in sensitivity analyses adjusting antihypertensive and antidiabetic medications
Table S12 Association of changes in sarcopenia status with risks of incident depression in sensitivity analyses adjusting for antihypertensive and antidiabetic medications
Table S13 Association of changes in sarcopenia status with risks of incident depression in sensitivity analyses separating the possible sarcopenia/sarcopenia group from the non-sarcopenia/possible sarcopenia group
Table S14 Incidence rates of depression by baseline sarcopenia status
Table S15 Incidence rates of depression by changes in sarcopenia status
Supplementary Table S16 Comparison of baseline characteristics among the overall CHARLS population, the baseline analytical cohort, and the longitudinal transition cohort

## Sheet: Sheet2
Table S1A The missing number and rate of covariates for baseline sarcopenia status analyses
Variables	Total (n=7411)	Non sarcopenia (n=5151)	Possible sarcopenia (n=1691)	sarcopenia (n=569)
Age	0(0.00%)	0(0.00%)	0(0.00%)	0(0.00%)
Sex	0(0.00%)	0(0.00%)	0(0.00%)	0(0.00%)
Marriage	0(0.00%)	0(0.00%)	0(0.00%)	0(0.00%)
Education	0(0.00%)	0(0.00%)	0(0.00%)	0(0.00%)
Residence	0(0.00%)	0(0.00%)	0(0.00%)	0(0.00%)
Drinking status	0(0.00%)	0(0.00%)	0(0.00%)	0(0.00%)
Smoking status	0(0.00%)	0(0.00%)	0(0.00%)	0(0.00%)
Physical activity function	0(0.00%)	0(0.00%)	0(0.00%)	0(0.00%)
BMI	0(0.00%)	0(0.00%)	0(0.00%)	0(0.00%)
SBP	57 (0.77%)	32 (0.62%)	18 (1.06%)	7 (1.23%)
CRP	2091 (28.21%)	1477 (28.67%)	448 (26.49%)	166 (29.17%)
HbA1c	2048 (27.63%)	1447 (28.09%)	440 (26.02%)	161 (28.3%)
Triglycerides	2094 (28.26%)	1480 (28.73%)	449 (26.55%)	165 (29%)
HDL cholesterol	2093 (28.24%)	1479 (28.71%)	448 (26.49%)	166 (29.17%)
DM	0(0.00%)	0(0.00%)	0(0.00%)	0(0.00%)
Hypertension	0(0.00%)	0(0.00%)	0(0.00%)	0(0.00%)
Dyslipidemia	0(0.00%)	0(0.00%)	0(0.00%)	0(0.00%)
BMI, body mass index; SBP,systolic blood pressure; CRP, C-reactive protein; HbA1c, glycated hemoglobin; HDL-C, high-density lipoprotein cholesterol; DM diabetes,

## Sheet: Sheet3
Table S1B The missing number and rate of covariates for changes in sarcopenia status analyses
Variables	Total (n=3705)	Non sarcopenia (n=2705)	Possible sarcopenia (n=781)	sarcopenia (n=219)
Age	0(0.00%)	0(0.00%)	0(0.00%)	0(0.00%)
Sex	0(0.00%)	0(0.00%)	0(0.00%)	0(0.00%)
Marriage	0(0.00%)	0(0.00%)	0(0.00%)	0(0.00%)
Education	0(0.00%)	0(0.00%)	0(0.00%)	0(0.00%)
Residence	0(0.00%)	0(0.00%)	0(0.00%)	0(0.00%)
Drinking status	0(0.00%)	0(0.00%)	0(0.00%)	0(0.00%)
Smoking status	0(0.00%)	0(0.00%)	0(0.00%)	0(0.00%)
Physical activity function	0(0.00%)	0(0.00%)	0(0.00%)	0(0.00%)
BMI	0(0.00%)	0(0.00%)	0(0.00%)	0(0.00%)
SBP	40 (0.83%)	25 (0.72%)	11 (1.03%)	4 (1.36%)
CRP	1106 (22.92%)	812 (23.43%)	228 (21.43%)	66 (22.37%)
HbA1c	1085 (22.49%)	798 (23.02%)	223 (20.96%)	64 (21.69%)
Triglycerides	1108 (22.96%)	813 (23.46%)	229 (21.52%)	66 (22.37%)
HDL cholesterol	1107 (22.94%)	813 (23.46%)	228 (21.43%)	66 (22.37%)
DM	0(0.00%)	0(0.00%)	0(0.00%)	0(0.00%)
Hypertension	0(0.00%)	0(0.00%)	0(0.00%)	0(0.00%)
Dyslipidemia	0(0.00%)	0(0.00%)	0(0.00%)	0(0.00%)
BMI, body mass index; SBP,systolic blood pressure; CRP, C-reactive protein; HbA1c, glycated hemoglobin; HDL-C, high-density lipoprotein cholesterol; DM diabetes

## Sheet: Sheet15
Table S2 Baseline characteristics of participants for changes in sarcopenia status analyses
Characteristics	Total (n=4825)	Non sarcopenia (n=3466)	Possible sarcopenia (n=1064)	Sarcopenia (n=295)	P value
Age, mean (SD), years	58.20 ± 8.74	56.71 ± 8.06	60.29 ± 8.74	68.16 ± 8.40	<0.0001
Sex, n (%)					<0.0001
Female	2251(46.65)	1539(44.40)	565(53.10)	147(49.83)
Male	2574(53.35)	1927(55.60)	499(46.90)	148(50.17)
Marital status, n (%)					<0.0001
Married	4422(91.65)	3245(93.62)	945(88.82)	232(78.64)
Others	403( 8.35)	221( 6.38)	119(11.18)	63(21.36)
Education, n (%)					<0.0001
Junior and below	4166(86.34)	2919(84.22)	968(90.98)	279(94.58)
Senior and above	659(13.66)	547(15.78)	96( 9.02)	16( 5.42)
Residence, n (%)					<0.0001
Rural	3007(62.32)	2112(60.93)	667(62.69)	228(77.29)
Urban	1818(37.68)	1354(39.07)	397(37.31)	67(22.71)
Drinking status, n (%)					<0.0001
Ever drinkers	2123(44.00)	1593(45.96)	409(38.44)	121(41.02)
Never drinkers	2702(56.00)	1873(54.04)	655(61.56)	174(58.98)
Smoking status, n (%)					<0.01
Ever smokers	2045(42.38)	1515(43.71)	403(37.88)	127(43.05)
Never smokers	2780(57.62)	1951(56.29)	661(62.12)	168(56.95)
Physical activity function					<0.0001
no	4594(95.21)	3338(96.31)	981(92.20)	275(93.22)
yes	231( 4.79)	128( 3.69)	83( 7.80)	20( 6.78)
BMI, mean (SD), kg/m2	23.77 ± 3.80	23.89 ± 3.80	24.71 ± 3.25	19.01 ± 1.52	<0.0001
SBP, mean (SD), mmHg	130.15 ± 20.53	129.13 ± 19.58	133.11 ± 21.86	131.41 ± 25.00	<0.0001
CRP, mean (SD), mg/L	2.46 ± 6.33	2.30 ± 6.07	2.79 ± 6.32	3.04 ± 8.83	0.02
HbA1c, mean (SD), %	5.25 ± 0.78	5.24 ± 0.74	5.33 ± 0.93	5.13 ± 0.63	<0.001
Triglycerides, mean (SD), mmol/L	1.54 ± 1.26	1.56 ± 1.35	1.54 ± 1.04	1.25 ± 0.73	<0.001
HDL cholesterol,mean (SD), mmol/L	1.31 ± 0.40	1.31 ± 0.40	1.26 ± 0.36	1.48 ± 0.40	<0.0001
DM, n(%)					<0.01
no	4259(88.27)	3077(88.78)	910(85.53)	272(92.20)
yes	566(11.73)	389(11.22)	154(14.47)	23( 7.80)
Hypertension, n(%)					<0.0001
no	2983(61.82)	2235(64.48)	568(53.38)	180(61.02)
yes	1842(38.18)	1231(35.52)	496(46.62)	115(38.98)
Dyslipidemia, n(%)					<0.0001
no	3213(66.59)	2300(66.36)	667(62.69)	246(83.39)
yes	1612(33.41)	1166(33.64)	397(37.31)	49(16.61)
BMI, body mass index; SBP,systolic blood pressure; CRP, C-reactive protein; HbA1c, glycated hemoglobin; HDL-C, high-density lipoprotein cholesterol; DM diabetes

## Sheet: Sheet4
Table S3 Baseline characteristics of participants for baseline sarcopenia status analyses using non-imputed data
Characteristics	Total (n=7411)	Non sarcopenia (n=5151)	Possible sarcopenia (n=1691)	Sarcopenia (n=569)	P value
Age, mean (SD), years	58.29 ± 9.11	56.32 ± 7.99	60.68 ± 9.22	69.03 ± 9.11	<0.0001
Sex, n (%)					<0.0001
Female	3435(46.35)	2250(43.68)	904(53.46)	281(49.38)
Male	3976(53.65)	2901(56.32)	787(46.54)	288(50.62)
Marital status, n (%)					<0.0001
Married	6720(90.68)	4804(93.26)	1491(88.17)	425(74.69)
Others	691( 9.32)	347( 6.74)	200(11.83)	144(25.31)
Education, n (%)					<0.0001
Junior and below	6334(85.47)	4271(82.92)	1521(89.95)	542(95.25)
Senior and above	1077(14.53)	880(17.08)	170(10.05)	27( 4.75)
Residence, n (%)					<0.0001
Rural	4361(58.84)	2967(57.60)	978(57.84)	416(73.11)
Urban	3050(41.16)	2184(42.40)	713(42.16)	153(26.89)
Drinking status, n (%)					<0.0001
Ever drinkers	3274(44.18)	2396(46.52)	645(38.14)	233(40.95)
Never drinkers	4137(55.82)	2755(53.48)	1046(61.86)	336(59.05)
Smoking status, n (%)					<0.0001
Ever smokers	3195(43.11)	2319(45.02)	629(37.20)	247(43.41)
Never smokers	4216(56.89)	2832(54.98)	1062(62.80)	322(56.59)
Physical activity function					<0.0001
no	6985(94.25)	4937(95.85)	1553(91.84)	495(86.99)
yes	426( 5.75)	214( 4.15)	138( 8.16)	74(13.01)
BMI, mean (SD), kg/m2	23.76 ± 3.86	23.92 ± 3.79	24.85 ± 3.47	19.08 ± 1.66	<0.0001
SBP, mean (SD), mmHg	130.56 ± 21.01	129.24 ± 19.88	133.77 ± 22.25	132.93 ± 25.53	<0.0001
CRP, mean (SD), mg/L	2.68 ± 7.34	2.48 ± 7.17	3.06 ± 7.32	3.37 ± 8.74	<0.01
HbA1c, mean (SD), %	5.25 ± 0.78	5.23 ± 0.74	5.33 ± 0.94	5.17 ± 0.68	<0.001
Triglycerides, mean (SD), mmol/L	1.53 ± 1.28	1.56 ± 1.36	1.57 ± 1.11	1.16 ± 0.72	<0.0001
HDL cholesterol,mean (SD), mmol/L	1.31 ± 0.39	1.30 ± 0.40	1.25 ± 0.35	1.48 ± 0.40	<0.0001
DM, n(%)					<0.0001
no	6550(88.38)	4588(89.07)	1444(85.39)	518(91.04)
yes	861(11.62)	563(10.93)	247(14.61)	51( 8.96)
Hypertension, n(%)					<0.0001
no	4505(60.79)	3310(64.26)	870(51.45)	325(57.12)
yes	2906(39.21)	1841(35.74)	821(48.55)	244(42.88)
Dyslipidemia, n(%)					<0.0001
no	5027(67.83)	3486(67.68)	1078(63.75)	463(81.37)
yes	2384(32.17)	1665(32.32)	613(36.25)	106(18.63)
BMI, body mass index; SBP,systolic blood pressure; CRP, C-reactive protein; HbA1c, glycated hemoglobin; HDL-C, high-density lipoprotein cholesterol; DM diabetes

## Sheet: Sheet5
Table S4 Baseline characteristics of participants for changes in sarcopenia status analyses using non-imputed data
Characteristics	Total (n=4825)	Non sarcopenia (n=3466)	Possible sarcopenia (n=1064)	Sarcopenia (n=295)	P value
Age, mean (SD), years	58.20 ± 8.74	56.71 ± 8.06	60.29 ± 8.74	68.16 ± 8.40	<0.0001
Sex, n (%)					<0.0001
Female	2251(46.65)	1539(44.40)	565(53.10)	147(49.83)
Male	2574(53.35)	1927(55.60)	499(46.90)	148(50.17)
Marital status, n (%)					<0.0001
Married	4422(91.65)	3245(93.62)	945(88.82)	232(78.64)
Others	403( 8.35)	221( 6.38)	119(11.18)	63(21.36)
Education, n (%)					<0.0001
Junior and below	4166(86.34)	2919(84.22)	968(90.98)	279(94.58)
Senior and above	659(13.66)	547(15.78)	96( 9.02)	16( 5.42)
Residence, n (%)					<0.0001
Rural	3007(62.32)	2112(60.93)	667(62.69)	228(77.29)
Urban	1818(37.68)	1354(39.07)	397(37.31)	67(22.71)
Drinking status, n (%)					<0.0001
Ever drinkers	2123(44.00)	1593(45.96)	409(38.44)	121(41.02)
Never drinkers	2702(56.00)	1873(54.04)	655(61.56)	174(58.98)
Smoking status, n (%)					<0.01
Ever smokers	2045(42.38)	1515(43.71)	403(37.88)	127(43.05)
Never smokers	2780(57.62)	1951(56.29)	661(62.12)	168(56.95)
Physical activity function					<0.0001
no	4594(95.21)	3338(96.31)	981(92.20)	275(93.22)
yes	231( 4.79)	128( 3.69)	83( 7.80)	20( 6.78)
BMI, mean (SD), kg/m2	23.77 ± 3.80	23.89 ± 3.80	24.71 ± 3.25	19.01 ± 1.52	<0.0001
SBP, mean (SD), mmHg	130.10 ± 20.52	129.07 ± 19.53	133.08 ± 21.87	131.60 ± 25.25	<0.0001
CRP, mean (SD), mg/L	2.38 ± 6.09	2.23 ± 5.93	2.83 ± 6.66	2.42 ± 5.68	0.05
HbA1c, mean (SD), %	5.24 ± 0.76	5.23 ± 0.72	5.30 ± 0.91	5.11 ± 0.59	<0.01
Triglycerides, mean (SD), mmol/L	1.52 ± 1.29	1.54 ± 1.39	1.54 ± 1.05	1.15 ± 0.68	<0.0001
HDL cholesterol,mean (SD), mmol/L	1.31 ± 0.39	1.31 ± 0.40	1.25 ± 0.36	1.50 ± 0.40	<0.0001
DM, n(%)					<0.01
no	4259(88.27)	3077(88.78)	910(85.53)	272(92.20)
yes	566(11.73)	389(11.22)	154(14.47)	23( 7.80)
Hypertension, n(%)					<0.0001
no	2983(61.82)	2235(64.48)	568(53.38)	180(61.02)
yes	1842(38.18)	1231(35.52)	496(46.62)	115(38.98)
Dyslipidemia, n(%)					<0.0001
no	3213(66.59)	2300(66.36)	667(62.69)	246(83.39)
yes	1612(33.41)	1166(33.64)	397(37.31)	49(16.61)
BMI, body mass index; SBP,systolic blood pressure; CRP, C-reactive protein; HbA1c, glycated hemoglobin; HDL-C, high-density lipoprotein cholesterol; DM diabetes

## Sheet: Sheet6
Table S5 Association of baseline sarcopenia status with risks of incident depression
	Crude model		Model 1		Model 2		Model 3
Character	HR(95%CI)	P value	HR(95%CI)	P value	HR(95%CI)	P value	HR(95%CI)	P value
Group
Non sarcopenia	reference		reference		reference		reference
Possible sarcopenia	1.3(1.20,1.41)	<0.0001	1.24(1.14,1.35)	<0.0001	1.22(1.12,1.33)	<0.0001	1.22(1.13,1.33)	<0.0001
Sarcopenia	1.46(1.27,1.67)	<0.0001	1.4(1.22,1.62)	<0.0001	1.3(1.12,1.50)	<0.001	1.25(1.08,1.46)	0.003
p for trend		<0.0001		<0.0001		<0.0001		<0.0001
Model 1 included adjustments for age and gender; Model 2 further adjusted for marriage, residence, and education level; and Model 3 additionally adjusted for drinking, smoking, Physical activity function, BMI, SBP, CRP, HbA1c, TG , HDL-C, as well as history of DM, hypertension and Dyslipidemia. BMI, body mass index; SBP,systolic blood pressure; CRP, C-reactive protein; HbA1c, glycated hemoglobin;…

## Sheet: Sheet7
Table S6 Subgroup of association of changes in non-sarcopenia group with risks of incident depression
Subgroup	Stable non-sarcopenia	Non-sarcopenia to possible-sarcopenia/sarcopenia	P value	p for interaction
Sex				0.77
male	reference	1.29(1.08,1.55)	0.01
female	reference	1.33(1.13,1.58)	<0.001
Age				0.5
<65 years	reference	1.33(1.16,1.53)	<0.0001
≥65 years	reference	1.49(1.14,1.97)	0.004
Model adjustments for marriage, residence, education level, drinking, smoking, Physical activity function, BMI, SBP, CRP, HbA1c, TG , HDL-C, as well as history of DM, hypertension and Dyslipidemia. BMI, body mass index; SBP,systolic blood pressure; CRP, C-reactive protein; HbA1c, glycated hemoglobin; TG, Triglycerides; HDL-C, high-density lipoprotein cholesterol; DM diabetes.

## Sheet: Sheet8
Table S7 Subgroup of association of changes in possible-sarcopenia group with risks of incident depression
Subgroup	Stable possible-sarcopenia	Possible-sarcopenia to non-sarcopenia	P value	Possible-sarcopenia to sarcopenia	P value	p for interaction
Sex						0.002
male	reference	0.53(0.40,0.69)	<0.0001	0.71(0.33,1.53)	0.38
female	reference	0.96(0.76,1.21)	0.72	2.18(1.10,4.31)	0.03
Age						0.23
<65 years	reference	0.78(0.63,0.96)	0.02	0.89(0.37,2.18)	0.8
≥65 years	reference	0.57(0.40,0.81)	0.002	1.46(0.77,2.76)	0.24
Model adjustments for marriage, residence, education level, drinking, smoking, Physical activity function, BMI, SBP, CRP, HbA1c, TG , HDL-C, as well as history of DM, hypertension and Dyslipidemia. BMI, body mass index; SBP,systolic blood pressure; CRP, C-reactive protein; HbA1c, glycated hemoglobin; TG, Triglycerides; HDL-C, high-density lipoprotein cholesterol; DM diabetes.

## Sheet: Sheet9
Table S8 Subgroup of association of changes in sarcopenia group with risks of incident depression
Subgroup	Stable sarcopenia	Sarcopenia to non-sarcopenia/possible-sarcopenia	P value	p for interaction
Sex				0.31
male	reference	0.69(0.42,1.13)	0.14
female	reference	0.49(0.30,0.79)	0.003
Age				0.93
<65 years	reference	0.58(0.34,1.01)	0.05
≥65 years	reference	0.57(0.36,0.91)	0.02
Model adjustments for marriage, residence, education level, drinking, smoking, Physical activity function, BMI, SBP, CRP, HbA1c, TG , HDL-C, as well as history of DM, hypertension and Dyslipidemia. BMI, body mass index; SBP,systolic blood pressure; CRP, C-reactive protein; HbA1c, glycated hemoglobin; TG, Triglycerides; HDL-C, high-density lipoprotein cholesterol; DM diabetes.

[truncated: 8 more sheets: Sheet10, Sheet11, Sheet12, Sheet13, Sheet14, Sheet16, Sheet17, Sheet18]
